# Supplementary material for: The Antioxidant Activity of Limonene Counteracts Neurotoxicity Triggered byAβ1-42 Oligomers in Primary Cortical Neurons
Source: Antioxidants (Basel). 2021 Jun 9;10(6):937. doi: 10.3390/antiox10060937 (PMC8227170; doi:10.3390/antiox10060937)
Supplement: Supplementary file 1 [file antioxidants-10-00937-s001.zip]

Archive with 1 entries (1 files):
- antioxidants-1206156-supplementary.pdf
